# Supplementary material for: How Food Controls Aggression in Drosophila
Source: PLoS One. 2014 Aug 27;9(8):e105626. doi: 10.1371/journal.pone.0105626 (PMC4146546; doi:10.1371/journal.pone.0105626)
Supplement: Table S2 — (XLSX) [file pone.0105626.s010.xlsx]

## Sheet: Locomotion
Locomotion
Number of families	1
Number of comparisons per family	78
Alpha	0.05
Dunn's multiple comparisons test	Mean rank diff.	Significant?	Summary	Adjusted P Value
0 vs. 2	-3.767	No	ns	> 0.9999
0 vs. 4	52.77	No	ns	> 0.9999
0 vs. 10	-39.86	No	ns	> 0.9999
0 vs. 15	49.86	No	ns	> 0.9999
0 vs. 20	-34.48	No	ns	> 0.9999
0 vs. 25	-93.52	No	ns	0.6203
0 vs. 30	-58.41	No	ns	> 0.9999
0 vs. 35	-52.55	No	ns	> 0.9999
0 vs. 40	-19.99	No	ns	> 0.9999
0 vs. 45	-141.7	Yes	***	0.0005
0 vs. 50	-93.42	No	ns	0.5737
0 vs. 55	-19.62	No	ns	> 0.9999
2 vs. 4	56.54	No	ns	> 0.9999
2 vs. 10	-36.09	No	ns	> 0.9999
2 vs. 15	53.62	No	ns	> 0.9999
2 vs. 20	-30.72	No	ns	> 0.9999
2 vs. 25	-89.75	No	ns	> 0.9999
2 vs. 30	-54.65	No	ns	> 0.9999
2 vs. 35	-48.79	No	ns	> 0.9999
2 vs. 40	-16.22	No	ns	> 0.9999
2 vs. 45	-137.9	Yes	**	0.0017
2 vs. 50	-89.66	No	ns	0.9614
2 vs. 55	-15.86	No	ns	> 0.9999
4 vs. 10	-92.63	No	ns	0.353
4 vs. 15	-2.916	No	ns	> 0.9999
4 vs. 20	-87.26	No	ns	> 0.9999
4 vs. 25	-146.3	Yes	**	0.0037
4 vs. 30	-111.2	Yes	**	0.0054
4 vs. 35	-105.3	No	ns	0.1309
4 vs. 40	-72.76	No	ns	> 0.9999
4 vs. 45	-194.4	Yes	****	< 0.0001
4 vs. 50	-146.2	Yes	**	0.0031
4 vs. 55	-72.4	No	ns	> 0.9999
10 vs. 15	89.71	No	ns	0.7852
10 vs. 20	5.373	No	ns	> 0.9999
10 vs. 25	-53.66	No	ns	> 0.9999
10 vs. 30	-18.56	No	ns	> 0.9999
10 vs. 35	-12.69	No	ns	> 0.9999
10 vs. 40	19.87	No	ns	> 0.9999
10 vs. 45	-101.8	No	ns	0.1067
10 vs. 50	-53.57	No	ns	> 0.9999
10 vs. 55	20.23	No	ns	> 0.9999
15 vs. 20	-84.34	No	ns	> 0.9999
15 vs. 25	-143.4	Yes	*	0.0127
15 vs. 30	-108.3	Yes	*	0.0305
15 vs. 35	-102.4	No	ns	0.3216
15 vs. 40	-69.84	No	ns	> 0.9999
15 vs. 45	-191.5	Yes	****	< 0.0001
15 vs. 50	-143.3	Yes	*	0.0111
15 vs. 55	-69.48	No	ns	> 0.9999
20 vs. 25	-59.04	No	ns	> 0.9999
20 vs. 30	-23.93	No	ns	> 0.9999
20 vs. 35	-18.07	No	ns	> 0.9999
20 vs. 40	14.5	No	ns	> 0.9999
20 vs. 45	-107.2	No	ns	0.1836
20 vs. 50	-58.94	No	ns	> 0.9999
20 vs. 55	14.86	No	ns	> 0.9999
25 vs. 30	35.11	No	ns	> 0.9999
25 vs. 35	40.97	No	ns	> 0.9999
25 vs. 40	73.53	No	ns	> 0.9999
25 vs. 45	-48.14	No	ns	> 0.9999
25 vs. 50	0.09788	No	ns	> 0.9999
25 vs. 55	73.9	No	ns	> 0.9999
30 vs. 35	5.862	No	ns	> 0.9999
30 vs. 40	38.43	No	ns	> 0.9999
30 vs. 45	-83.24	No	ns	0.1587
30 vs. 50	-35.01	No	ns	> 0.9999
30 vs. 55	38.79	No	ns	> 0.9999
35 vs. 40	32.57	No	ns	> 0.9999
35 vs. 45	-89.11	No	ns	0.504
35 vs. 50	-40.87	No	ns	> 0.9999
35 vs. 55	32.93	No	ns	> 0.9999
40 vs. 45	-121.7	Yes	*	0.0175
40 vs. 50	-73.44	No	ns	> 0.9999
40 vs. 55	0.3621	No	ns	> 0.9999
45 vs. 50	48.24	No	ns	> 0.9999
45 vs. 55	122	Yes	*	0.0214
50 vs. 55	73.8	No	ns	> 0.9999
