# Supplementary material for: How Food Controls Aggression in Drosophila
Source: PLoS One. 2014 Aug 27;9(8):e105626. doi: 10.1371/journal.pone.0105626 (PMC4146546; doi:10.1371/journal.pone.0105626)
Supplement: Table S3 — (XLSX) [file pone.0105626.s011.xlsx]

## Sheet: Lunges
LUNGES
Number of families	1
Number of comparisons per family	78
Alpha	0.05
Dunn's multiple comparisons test	Mean rank diff.	Significant?	Summary	Adjusted P Value
0 vs. 2	-45	No	ns	> 0.9999
0 vs. 4	-40	No	ns	> 0.9999
0 vs. 10	-120	Yes	**	0.0044
0 vs. 15	-189.7	Yes	****	< 0.0001
0 vs. 20	-234.9	Yes	****	< 0.0001
0 vs. 25	-224.7	Yes	****	< 0.0001
0 vs. 30	-250.2	Yes	****	< 0.0001
0 vs. 35	-235.2	Yes	****	< 0.0001
0 vs. 40	-179.9	Yes	****	< 0.0001
0 vs. 45	-194.1	Yes	****	< 0.0001
0 vs. 50	-216	Yes	****	< 0.0001
0 vs. 55	-137.6	Yes	***	0.0008
2 vs. 4	4.998	No	ns	> 0.9999
2 vs. 10	-74.99	No	ns	> 0.9999
2 vs. 15	-144.7	Yes	***	0.0007
2 vs. 20	-189.9	Yes	****	< 0.0001
2 vs. 25	-179.6	Yes	****	< 0.0001
2 vs. 30	-205.1	Yes	****	< 0.0001
2 vs. 35	-190.2	Yes	****	< 0.0001
2 vs. 40	-134.9	Yes	**	0.0012
2 vs. 45	-149.1	Yes	****	< 0.0001
2 vs. 50	-171	Yes	****	< 0.0001
2 vs. 55	-92.6	No	ns	0.2569
4 vs. 10	-79.98	No	ns	0.6933
4 vs. 15	-149.7	Yes	***	0.0005
4 vs. 20	-194.9	Yes	****	< 0.0001
4 vs. 25	-184.6	Yes	****	< 0.0001
4 vs. 30	-210.1	Yes	****	< 0.0001
4 vs. 35	-195.2	Yes	****	< 0.0001
4 vs. 40	-139.9	Yes	***	0.0008
4 vs. 45	-154.1	Yes	****	< 0.0001
4 vs. 50	-176	Yes	****	< 0.0001
4 vs. 55	-97.6	No	ns	0.1727
10 vs. 15	-69.67	No	ns	> 0.9999
10 vs. 20	-114.9	Yes	*	0.0133
10 vs. 25	-104.7	No	ns	0.0527
10 vs. 30	-130.2	Yes	**	0.0018
10 vs. 35	-115.2	Yes	*	0.0158
10 vs. 40	-59.91	No	ns	> 0.9999
10 vs. 45	-74.08	No	ns	> 0.9999
10 vs. 50	-96.04	No	ns	0.2814
10 vs. 55	-17.61	No	ns	> 0.9999
15 vs. 20	-45.27	No	ns	> 0.9999
15 vs. 25	-35	No	ns	> 0.9999
15 vs. 30	-60.5	No	ns	> 0.9999
15 vs. 35	-45.58	No	ns	> 0.9999
15 vs. 40	9.757	No	ns	> 0.9999
15 vs. 45	-4.417	No	ns	> 0.9999
15 vs. 50	-26.37	No	ns	> 0.9999
15 vs. 55	52.05	No	ns	> 0.9999
20 vs. 25	10.27	No	ns	> 0.9999
20 vs. 30	-15.23	No	ns	> 0.9999
20 vs. 35	-0.3124	No	ns	> 0.9999
20 vs. 40	55.03	No	ns	> 0.9999
20 vs. 45	40.85	No	ns	> 0.9999
20 vs. 50	18.89	No	ns	> 0.9999
20 vs. 55	97.32	No	ns	0.1778
25 vs. 30	-25.5	No	ns	> 0.9999
25 vs. 35	-10.58	No	ns	> 0.9999
25 vs. 40	44.75	No	ns	> 0.9999
25 vs. 45	30.58	No	ns	> 0.9999
25 vs. 50	8.623	No	ns	> 0.9999
25 vs. 55	87.05	No	ns	0.5224
30 vs. 35	14.92	No	ns	> 0.9999
30 vs. 40	70.25	No	ns	> 0.9999
30 vs. 45	56.08	No	ns	> 0.9999
30 vs. 50	34.12	No	ns	> 0.9999
30 vs. 55	112.6	Yes	*	0.0355
35 vs. 40	55.34	No	ns	> 0.9999
35 vs. 45	41.16	No	ns	> 0.9999
35 vs. 50	19.21	No	ns	> 0.9999
35 vs. 55	97.63	No	ns	0.1968
40 vs. 45	-14.17	No	ns	> 0.9999
40 vs. 50	-36.13	No	ns	> 0.9999
40 vs. 55	42.3	No	ns	> 0.9999
45 vs. 50	-21.96	No	ns	> 0.9999
45 vs. 55	56.47	No	ns	> 0.9999
50 vs. 55	78.43	No	ns	> 0.9999
LUNGES PER METER
Number of families	1
Number of comparisons per family	78
Alpha	0.05
Dunn's multiple comparisons test	Mean rank diff.	Significant?	Summary	Adjusted P Value
0 vs. 2	-47.05	No	ns	> 0.9999
0 vs. 4	-73.04	No	ns	> 0.9999
0 vs. 10	-126.5	Yes	**	0.0054
0 vs. 15	-230.4	Yes	****	< 0.0001
0 vs. 20	-249	Yes	****	< 0.0001
0 vs. 25	-207	Yes	****	< 0.0001
0 vs. 30	-210.6	Yes	****	< 0.0001
0 vs. 35	-227.6	Yes	****	< 0.0001
0 vs. 40	-184.9	Yes	****	< 0.0001
0 vs. 45	-148.9	Yes	***	0.0002
0 vs. 50	-186	Yes	****	< 0.0001
0 vs. 55	-144.2	Yes	**	0.0013
2 vs. 4	-25.99	No	ns	> 0.9999
2 vs. 10	-79.47	No	ns	> 0.9999
2 vs. 15	-183.3	Yes	****	< 0.0001
2 vs. 20	-201.9	Yes	****	< 0.0001
2 vs. 25	-160	Yes	***	0.0008
2 vs. 30	-163.6	Yes	****	< 0.0001
2 vs. 35	-180.5	Yes	****	< 0.0001
2 vs. 40	-137.8	Yes	**	0.0039
2 vs. 45	-101.8	No	ns	0.1339
2 vs. 50	-139	Yes	**	0.0082
2 vs. 55	-97.15	No	ns	0.3833
4 vs. 10	-53.48	No	ns	> 0.9999
4 vs. 15	-157.3	Yes	***	0.0006
4 vs. 20	-176	Yes	****	< 0.0001
4 vs. 25	-134	Yes	*	0.0153
4 vs. 30	-137.6	Yes	****	< 0.0001
4 vs. 35	-154.5	Yes	***	0.0003
4 vs. 40	-111.8	No	ns	0.0726
4 vs. 45	-75.82	No	ns	> 0.9999
4 vs. 50	-113	No	ns	0.1181
4 vs. 55	-71.16	No	ns	> 0.9999
10 vs. 15	-103.8	No	ns	0.226
10 vs. 20	-122.5	Yes	*	0.0452
10 vs. 25	-80.51	No	ns	> 0.9999
10 vs. 30	-84.09	No	ns	0.1704
10 vs. 35	-101	No	ns	0.1772
10 vs. 40	-58.34	No	ns	> 0.9999
10 vs. 45	-22.34	No	ns	> 0.9999
10 vs. 50	-59.48	No	ns	> 0.9999
10 vs. 55	-17.68	No	ns	> 0.9999
15 vs. 20	-18.64	No	ns	> 0.9999
15 vs. 25	23.32	No	ns	> 0.9999
15 vs. 30	19.74	No	ns	> 0.9999
15 vs. 35	2.795	No	ns	> 0.9999
15 vs. 40	45.49	No	ns	> 0.9999
15 vs. 45	81.49	No	ns	> 0.9999
15 vs. 50	44.35	No	ns	> 0.9999
15 vs. 55	86.15	No	ns	> 0.9999
20 vs. 25	41.96	No	ns	> 0.9999
20 vs. 30	38.38	No	ns	> 0.9999
20 vs. 35	21.43	No	ns	> 0.9999
20 vs. 40	64.13	No	ns	> 0.9999
20 vs. 45	100.1	No	ns	0.35
20 vs. 50	62.99	No	ns	> 0.9999
20 vs. 55	104.8	No	ns	0.3738
25 vs. 30	-3.586	No	ns	> 0.9999
25 vs. 35	-20.53	No	ns	> 0.9999
25 vs. 40	22.17	No	ns	> 0.9999
25 vs. 45	58.17	No	ns	> 0.9999
25 vs. 50	21.03	No	ns	> 0.9999
25 vs. 55	62.83	No	ns	> 0.9999
30 vs. 35	-16.94	No	ns	> 0.9999
30 vs. 40	25.75	No	ns	> 0.9999
30 vs. 45	61.75	No	ns	> 0.9999
30 vs. 50	24.62	No	ns	> 0.9999
30 vs. 55	66.42	No	ns	> 0.9999
35 vs. 40	42.7	No	ns	> 0.9999
35 vs. 45	78.7	No	ns	> 0.9999
35 vs. 50	41.56	No	ns	> 0.9999
35 vs. 55	83.36	No	ns	> 0.9999
40 vs. 45	36	No	ns	> 0.9999
40 vs. 50	-1.139	No	ns	> 0.9999
40 vs. 55	40.66	No	ns	> 0.9999
45 vs. 50	-37.14	No	ns	> 0.9999
45 vs. 55	4.662	No	ns	> 0.9999
50 vs. 55	41.8	No	ns	> 0.9999
